# Supplementary material for: Identification of compounds with anti-human cytomegalovirus activity that inhibit production of IE2 proteins
Source: Antiviral Res. 2017 Feb;138:61–7. doi: 10.1016/j.antiviral.2016.12.006 (PMC5244968; doi:10.1016/j.antiviral.2016.12.006)
Supplement: Supplementary file 2 [file mmc2.xlsx]

## Sheet: S1
Table S1. Compounds in the Gray Kinase collection
Compound
ALW-I-16-4
ALW-I-17-14
ALW-I-17-16
ALW-I-17-20
ALW-I-40-11
ALW-I-40-4
ALW-I-40-8
ALW-I-40-9
ALW-I-42-3
ALW-I-43-1
ALW-I-43-3
ALW-I-49-1
ALW-I-62-16
ALW-I-62-17
ALW-I-62-20
ALW-I-62-22
ALW-I-62-23
ALW-I-62-24
ALW-I-62-25
ALW-I-62-26
ALW-II-31-1
ALW-II-31-2
ALW-II-36-1
ALW-II-36-2
ALW-II-36-3
ALW-II-37-1
ALW-II-37-2
ALW-II-37-3
ALW-II-38-1
ALW-II-38-2
ALW-II-41-1
ALW-II-41-10
ALW-II-41-13
ALW-II-41-14
ALW-II-41-16
ALW-II-41-17
ALW-II-41-19
ALW-II-41-20
ALW-II-41-21
ALW-II-41-27
ALW-II-41-4
ALW-II-46-10
ALW-II-46-11
ALW-II-46-19
ALW-II-46-26
ALW-II-46-27
ALW-II-46-4
ALW-II-46-5
ALW-II-46-7
ALW-II-46-8
ALW-II-46-9
ALW-II-49-10d
ALW-II-49-2
ALW-II-49-8
ALW-II-50-1
ALW-II-57-1
ALW-II-57-2
AMY001-009
AMY001-021
CGP60474
CVM-04-044
CVM-04-060
CVM-04-069-1
CVM-04-069-2
CVM-04-080
CVM-04-089
CVM-04-115
CVM-04-124-1
CVM-04-124-3
CVM-04-133-1
CVM-04-45
CVM-04-70
CVM-04-82
CVM-04-93
CVM-05-001
CVM-05-056
CVM-05-84
CVM-05-85
CVM-5-004
CVM-5-31
HG-1-90-01
HG-1-92-01
HG-2-100-01
HG-3-39-01
HG-7-26-01
HG-7-27-01
KANG-201c
KANG-201d
KANG-202c
KANG-202d
KANG-203a
KANG-203c
KANG-203d
KANG-204a
KANG-205a
KANG-205c
KANG-205d
KANG-206a
KANG-206d
KANG201A
KANG202A
KANG204D
KIN001-005
KIN001-006
KIN001-009
KIN001-010
KIN001-011
KIN001-012
KIN001-013
KIN001-021
KIN001-024
KIN001-032
KIN001-033
KIN001-038
KIN001-041
KIN001-046
KIN001-047
KIN001-052
KIN001-057
KIN001-063
KIN001-064
KIN001-074
KIN001-119
KIN001-128
KIN001-133
KIN001-139
KIN001-143
KIN001-151
KIN001-152
KIN001-153
KIN001-156
KIN001-158
KIN001-160
NG-X-113
QL-III-34
REN-A-77-1
REN-A-79
REN-A-93
SJKIII101A
SJKIII101B
WZ3026
WZ3102
WZ3105
WZ4016
WZ4066
WZ4094
WZ4099
WZ4103
WZ4105
WZ4118
WZ4140
WZ4141
WZ5084
WZ6044
WZ6076
WZ6083
WZ6108
WZ6148
XMD11-85a
XMD11-85b
XMD11-85c
XMD11-85d
XMD11-85e
XMD11-85f
XMD11-85g
XMD11-85h
XMD3-123
XMD3-146
XMD3-150
XMD7-1
XMD7-113
XMD7-2
XMD7-27
XW-1-145-5
XW-I-57
YD48
YII-114
YT101
YT103
YT107
YT113B
YT119
YT137
YT143
YT151
YT159
YT93A

## Sheet: S2
Table S2. Comounds excluded for cytotoxicity.
Compound
ALW-I-43-1
ALW-II-41-1
ALW-II-41-13
ALW-II-41-14
ALW-II-41-27
ALW-II-46-11
ALW-II-46-26
ALW-II-46-9
ALW-II-57-2
AMY001-021
CGP60474
CVM-04-044
HG-7-26-01
KIN001-005
KIN001-006
KIN001-009
KIN001-038
KIN001-057
KIN001-119
KIN001-128
KIN001-139
KIN001-143
KIN001-151
KIN001-152
KIN001-153
KIN001-158
KIN001-160
QL-III-34
REN-A-77-1
REN-A-93
WZ3102
WZ3105
WZ6148
XMD11-85c
XMD11-85e
XW-I-57
YII-114
YT101
YT107
YT151
YT93A

## Sheet: S3
Table S3. Compounds assigned z-scores.
Compound	z-score
SJKIII101B	1.70241
WZ4094	1.5915
XMD11-85f	1.50415
KIN001-063	1.49377
XMD11-85g	1.48334
WZ4103	1.31688
CVM-04-115	1.31478
XMD11-85h	1.27561
XMD3-150	1.17043
SJKIII101A	1.13992
KIN001-032	1.09367
HG-7-27-01	1.08381
CVM-05-84	1.07613
WZ4118	1.04852
YT103	1.0484
ALW-I-62-25	1.02323
WZ4016	0.994126
WZ4105	0.932461
XW-1-145-5	0.911954
WZ4066	0.894495
KIN001-133	0.867204
XMD11-85b	0.866729
ALW-II-36-1	0.83072
ALW-I-49-1	0.830213
AMY001-009	0.799542
CVM-04-82	0.79884
XMD11-85d	0.789336
CVM-5-004	0.777097
WZ6108	0.773571
YT143	0.745651
ALW-II-36-3	0.744908
ALW-I-62-20	0.733322
KIN001-064	0.728825
KIN001-033	0.72788
XMD11-85a	0.709037
KANG-206a	0.675462
YT137	0.662956
KANG204D	0.651772
YT113B	0.615241
CVM-04-069-1	0.542816
HG-1-92-01	0.508299
ALW-II-36-2	0.477413
HG-1-90-01	0.465267
CVM-05-056	0.385175
WZ4099	0.360551
NG-X-113	0.321529
CVM-05-001	0.314574
KIN001-012	0.305416
CVM-04-93	0.299742
YT119	0.276745
CVM-04-089	0.239868
CVM-04-133-1	0.230717
CVM-04-70	0.20532
REN-A-79	0.190766
KIN001-074	0.175714
ALW-II-38-2	0.163218
CVM-5-31	0.144563
WZ6076	0.10837
KANG-206d	0.108032
CVM-04-080	0.104318
ALW-I-16-4	0.0850569
WZ6044	0.0795615
ALW-II-50-1	0.0498296
ALW-I-17-20	0.0274213
ALW-I-40-4	0.0239276
CVM-04-060	0.0058492
KIN001-021	-0.0079643
KANG-202d	-0.0140386
YT159	-0.0146746
HG-2-100-01	-0.0181398
CVM-04-124-1	-0.0247096
WZ4140	-0.0341794
KIN001-041	-0.0499223
ALW-II-41-21	-0.055944
HG-3-39-01	-0.0810833
CVM-04-45	-0.0900971
ALW-I-42-3	-0.104924
WZ6083	-0.10639
ALW-I-62-17	-0.107503
KIN001-011	-0.111111
ALW-I-17-14	-0.141123
KIN001-046	-0.142989
KANG-205c	-0.201559
XMD3-123	-0.209038
KANG201A	-0.213022
ALW-II-46-10	-0.267144
ALW-II-31-1	-0.313514
KIN001-047	-0.322564
ALW-II-37-1	-0.322731
ALW-II-31-2	-0.345807
ALW-I-62-26	-0.359095
KANG-205d	-0.369854
ALW-II-46-5	-0.37041
CVM-04-124-3	-0.39243
ALW-I-62-16	-0.433592
KIN001-010	-0.437434
ALW-II-41-10	-0.445213
XMD3-146	-0.448411
KANG-205a	-0.485813
CVM-05-85	-0.541332
KIN001-024	-0.545055
ALW-I-40-9	-0.547256
ALW-I-62-24	-0.551826
KANG-204a	-0.559326
KANG-201c	-0.560349
ALW-II-46-27	-0.609353
ALW-II-38-1	-0.618541
ALW-I-40-11	-0.639669
WZ5084	-0.665436
ALW-II-49-2	-0.678376
ALW-II-46-19	-0.753911
KANG-203d	-0.757685
ALW-I-43-3	-0.780146
ALW-II-41-4	-0.785025
KIN001-013	-0.812582
KANG-203c	-0.848389
ALW-II-49-8	-0.862807
ALW-II-46-8	-0.866884
ALW-II-41-17	-0.873771
KANG-202c	-0.876773
KANG202A	-0.882174
ALW-I-62-22	-0.893899
ALW-II-46-4	-0.905377
CVM-04-069-2	-0.918099
ALW-II-57-1	-0.964331
KIN001-156	-1.00324
ALW-II-41-20	-1.00419
KANG-201d	-1.01336
ALW-I-62-23	-1.09309
ALW-II-49-10d	-1.13593
WZ4141	-1.15539
ALW-II-37-2	-1.1919
KANG-203a	-1.19815
ALW-I-40-8	-1.20702
ALW-II-41-19	-1.22001
XMD7-27	-1.25368
WZ3026	-1.32293
ALW-I-17-16	-1.32687
ALW-II-37-3	-1.34482
KIN001-052	-1.4967
ALW-II-46-7	-1.54593
XMD7-113	-1.63538
XMD7-2	-1.70139
ALW-II-41-16	-2.09287
YD48	-2.23496
XMD7-1	-2.39636

## Sheet: S4
Table S4. Kinase selctivity profile of XMD7-1.
Ambit KINOMEscan: Kinase Target	Ambit KINOMEscan: kinase activity, percentage of control (%)
CLK1	0
CLK2	0
CLK4	0
GSK3A	0
HIPK1	0
MKNK2	0
PCTK1	0
PLK4	0.1
DYRK1B	0.15
CDK7	0.3
MST2	0.55
FLT3(D835Y)	1.4
GSK3B	1.4
TGFBR2	1.5
CLK3	1.6
GAK	2
TYK2(Kin.Dom.1)	2.2
MYLK	2.4
TAOK1	2.4
CSNK1G2	2.6
BMPR2	2.8
PIM2	2.8
MINK	2.9
ACVR1	3
FLT3(D835H)	3.1
AXL	3.6
ABL1(T315I)	4
RPS6KA4(Kin.Dom.2)	4.1
FLT3(N841I)	4.3
AKT2	5.3
AAK1	5.4
MEK3	5.8
PIK3CG	6
STK16	6
JAK1(Kin.Dom.1)	6.1
FLT3(ITD)	6.3
DAPK1	6.7
MAP4K4	7
RPS6KA6(Kin.Dom.2)	7
DAPK2	7.5
RIOK3	7.5
RIOK1	7.6
BTK	7.9
KIT(V559D,T670I)	8
BIKE	8.4
CSNK1D	9
CAMK2A	9.4
SRPK3	9.4
ANKK1	9.5
PIP5K1A	9.5
GCN2(Kin.Dom.2,S808G)	9.7
CAMK2D	10
CAMKK2	11
RPS6KA2(Kin.Dom.2)	11
SRPK1	11
CSNK1E	12
MAP4K2	12
PIM3	12
PIP5K2B	12
SgK085	12
CSNK1G1	13
MEK4	13
RPS6KA1(Kin.Dom.2)	13
TAK1	13
FLT3	14
FLT3(K663Q)	14
JNK1	14
MST4	14
KIT(D816V)	15
PIM1	15
TNIK	15
CSNK1G3	16
SLK	16
CAMK2G	17
ARK5	18
MAP4K5	18
CAMKK1	19
DAPK3	19
MERTK	19
PRKR	19
JNK3	20
RPS6KA3(Kin.Dom.1)	20
TSSK1	20
IRAK3	21
ERK8	22
KIT(V559D)	22
SNARK	22
SYK	22
ACVRL1	24
AURKC	24
ULK2	24
TAOK3	25
YANK3	25
ZAK	25
DRAK1	26
MEK1	26
PAK6	26
PRKCD	26
BMPR1B	27
CSNK2A1	27
IKK-alpha	27
RIPK4	27
RPS6KA4(Kin.Dom.1)	27
TTK	27
AURKB	28
NEK5	28
ACVR2B	29
PFTK1	30
ULK3	31
CAMK1	32
NEK7	32
ROCK2	32
RPS6KA5(Kin.Dom.2)	32
TRKA	32
CHEK2	33
MEK6	33
BRSK2	34
KIT	34
MAP4K3	34
SNF1LK2	34
TIE1	34
TLK1	34
ABL1	100
ABL1(E255K)	100
ABL1(F317I)	100
ABL1(F317L)	100
ABL1(H396P)	100
ABL1(M351T)	100
ABL1(Q252H)	100
ABL1(Y253F)	100
ABL2	100
ACVR1B	100
ACVR2A	100
ADCK3	100
ADCK4	100
AKT1	100
AKT3	100
ALK	100
AMPK-alpha1	100
AMPK-alpha2	100
AURKA	100
BLK	100
BMPR1A	100
BMX	100
BRAF	100
BRAF(V600E)	100
BRSK1	100
CAMK1D	100
CAMK1G	100
CAMK2B	100
CAMK4	100
CDC2L1	100
CDC2L2	100
CDK11	100
CDK2	100
CDK3	100
CDK5	100
CDK8	100
CDK9	100
CDKL2	100
CHEK1	100
CIT	100
CSF1R	100
CSK	100
CSNK1A1L	100
CSNK2A2	100
DCAMKL1	100
DCAMKL2	100
DCAMKL3	100
DDR1	100
DDR2	100
DLK	100
DMPK	100
DMPK2	100
DRAK2	100
EGFR	100
EGFR(E746-A750del)	100
EGFR(G719C)	100
EGFR(G719S)	100
EGFR(L747-E749del, A750P)	100
EGFR(L747-S752del, P753S)	100
EGFR(L747-T751del,Sins)	100
EGFR(L858R)	100
EGFR(L861Q)	100
EGFR(S752-I759del)	100
EPHA1	100
EPHA2	100
EPHA3	100
EPHA4	100
EPHA5	100
EPHA6	100
EPHA7	100
EPHA8	100
EPHB1	100
EPHB2	100
EPHB3	100
EPHB4	100
ERBB2	100
ERBB4	100
ERK1	100
ERK2	100
ERK3	100
ERK4	100
ERK5	100
FER	100
FES	100
FGFR1	100
FGFR2	100
FGFR3	100
FGFR3(G697C)	100
FGFR4	100
FGR	100
FLT1	100
FLT4	100
FRK	100
FYN	100
HCK	100
IGF1R	100
IKK-beta	100
IKK-epsilon	100
INSR	100
INSRR	100
ITK	100
JAK1(Kin.Dom.2)	100
JAK2(Kin.Dom.2)	100
JAK3(Kin.Dom.2)	100
JNK2	100
KIT(V559D,V654A)	100
LATS1	100
LATS2	100
LCK	100
LIMK1	100
LIMK2	100
LKB1	100
LOK	100
LTK	100
LYN	100
MAP3K3	100
MAP3K4	100
MAP3K5	100
MAP4K1	100
MAPKAPK2	100
MAPKAPK5	100
MARK1	100
MARK2	100
MARK3	100
MARK4	100
MEK2	100
MELK	100
MET	100
MKNK1	100
MLCK	100
MLK1	100
MLK2	100
MLK3	100
MRCKA	100
MRCKB	100
MST1	100
MST1R	100
MST3	100
MUSK	100
MYLK2	100
MYO3A	100
MYO3B	100
NDR2	100
NEK1	100
NEK2	100
NEK6	100
NEK9	100
NLK	100
p38-alpha	100
p38-beta	100
p38-delta	100
p38-gamma	100
PAK1	100
PAK2	100
PAK3	100
PAK4	100
PAK7/PAK5	100
PCTK2	100
PCTK3	100
PDGFRA	100
PDGFRB	100
PDPK1	100
PFTAIRE2	100
PHKG1	100
PHKG2	100
PIK3C2B	100
PIK3CA	100
PIK3CA(E545K)	100
PIK3CB	100
PIK3CD	100
PKAC-alpha	100
PKAC-beta	100
PKMYT1	100
PKN1	100
PKN2	100
PLK1	100
PLK3	100
PRKCE	100
PRKCH	100
PRKCQ	100
PRKD1	100
PRKD2	100
PRKD3	100
PRKG1	100
PRKG2	100
PRKX	100
PTK2	100
PTK2B	100
PTK6	100
RAF1	100
RET	100
RET(M918T)	100
RET(V804L)	100
RET(V804M)	100
RIOK2	100
RIPK1	100
RIPK2	100
ROS1	100
RPS6KA1(Kin.Dom.1)	100
RPS6KA2(Kin.Dom.1)	100
RPS6KA5(Kin.Dom.1)	100
RPS6KA6(Kin.Dom.1)	100
SgK110	100
SNF1LK	100
SRC	100
SRMS	100
SRPK2	100
STK33	100
STK35	100
STK36	100
TEC	100
TESK1	100
TGFBR1	100
TIE2	100
TLK2	100
TNK1	100
TNK2	100
TNNI3K	100
TRKB	100
TRKC	100
TXK	100
TYK2(Kin.Dom.2)	100
TYRO3	100
ULK1	100
VEGFR2	100
WEE1	100
WEE2	100
YANK2	100
YES	100
YSK1	100
ZAP70	100

## Sheet: S5
Table S5. Kinase selectivity profile of XMD7-2.
Ambit KINOMEscan: Kinase Target	Ambit KINOMEscan: kinase activity, percentage of control (%)
BTK	0
GSK3A	0
HIPK1	0
MKNK2	0
CLK1	0.05
CLK2	0.4
DYRK1B	0.7
GSK3B	0.8
CLK4	0.9
PCTK1	1.2
PLK4	2.6
TGFBR2	4.5
CDK7	5
CSNK1E	5.3
ACVR1	5.4
MEK3	6
FLT3(D835Y)	6.4
IKK-beta	6.4
CSNK1D	7.4
TYK2(Kin.Dom.1)	7.4
MINK	8.1
FLT3(D835H)	10
BMPR1B	11
CLK3	11
PIK3CG	11
ERK8	12
TAOK1	12
RPS6KA4(Kin.Dom.2)	13
GAK	17
MYLK	17
ABL1(T315I)	18
BIKE	18
IKK-alpha	18
MEK4	18
AXL	19
PIM2	21
RPS6KA2(Kin.Dom.2)	21
CSNK1G3	22
BMPR2	23
ACVRL1	24
MAP4K4	25
PIK3CD	25
FLT3(N841I)	27
MARK4	27
ERK2	28
KIT(V559D,T670I)	28
CSNK1G2	30
ARK5	31
DAPK1	31
STK16	31
ANKK1	32
DAPK2	32
SgK085	32
AAK1	100
ABL1	100
ABL1(E255K)	100
ABL1(F317I)	100
ABL1(F317L)	100
ABL1(H396P)	100
ABL1(M351T)	100
ABL1(Q252H)	100
ABL1(Y253F)	100
ABL2	100
ACVR1B	100
ACVR2A	100
ACVR2B	100
ADCK3	100
ADCK4	100
AKT1	100
AKT2	100
AKT3	100
ALK	100
AMPK-alpha1	100
AMPK-alpha2	100
AURKA	100
AURKB	100
AURKC	100
BLK	100
BMPR1A	100
BMX	100
BRAF	100
BRAF(V600E)	100
BRSK1	100
BRSK2	100
CAMK1	100
CAMK1D	100
CAMK1G	100
CAMK2A	100
CAMK2B	100
CAMK2D	100
CAMK2G	100
CAMK4	100
CAMKK1	100
CAMKK2	100
CDC2L1	100
CDC2L2	100
CDK11	100
CDK2	100
CDK3	100
CDK5	100
CDK8	100
CDK9	100
CDKL2	100
CHEK1	100
CHEK2	100
CIT	100
CSF1R	100
CSK	100
CSNK1A1L	100
CSNK1G1	100
CSNK2A1	100
CSNK2A2	100
DAPK3	100
DCAMKL1	100
DCAMKL2	100
DCAMKL3	100
DDR1	100
DDR2	100
DLK	100
DMPK	100
DMPK2	100
DRAK1	100
DRAK2	100
EGFR	100
EGFR(E746-A750del)	100
EGFR(G719C)	100
EGFR(G719S)	100
EGFR(L747-E749del, A750P)	100
EGFR(L747-S752del, P753S)	100
EGFR(L747-T751del,Sins)	100
EGFR(L858R)	100
EGFR(L861Q)	100
EGFR(S752-I759del)	100
EPHA1	100
EPHA2	100
EPHA3	100
EPHA4	100
EPHA5	100
EPHA6	100
EPHA7	100
EPHA8	100
EPHB1	100
EPHB2	100
EPHB3	100
EPHB4	100
ERBB2	100
ERBB4	100
ERK1	100
ERK3	100
ERK4	100
ERK5	100
FER	100
FES	100
FGFR1	100
FGFR2	100
FGFR3	100
FGFR3(G697C)	100
FGFR4	100
FGR	100
FLT1	100
FLT3	100
FLT3(ITD)	100
FLT3(K663Q)	100
FLT4	100
FRK	100
FYN	100
GCN2(Kin.Dom.2,S808G)	100
HCK	100
IGF1R	100
IKK-epsilon	100
INSR	100
INSRR	100
IRAK3	100
ITK	100
JAK1(Kin.Dom.1)	100
JAK1(Kin.Dom.2)	100
JAK2(Kin.Dom.2)	100
JAK3(Kin.Dom.2)	100
JNK1	100
JNK2	100
JNK3	100
KIT	100
KIT(D816V)	100
KIT(V559D)	100
KIT(V559D,V654A)	100
LATS1	100
LATS2	100
LCK	100
LIMK1	100
LIMK2	100
LKB1	100
LOK	100
LTK	100
LYN	100
MAP3K3	100
MAP3K4	100
MAP3K5	100
MAP4K1	100
MAP4K2	100
MAP4K3	100
MAP4K5	100
MAPKAPK2	100
MAPKAPK5	100
MARK1	100
MARK2	100
MARK3	100
MEK1	100
MEK2	100
MEK6	100
MELK	100
MERTK	100
MET	100
MKNK1	100
MLCK	100
MLK1	100
MLK2	100
MLK3	100
MRCKA	100
MRCKB	100
MST1	100
MST1R	100
MST2	100
MST3	100
MST4	100
MUSK	100
MYLK2	100
MYO3A	100
MYO3B	100
NDR2	100
NEK1	100
NEK2	100
NEK5	100
NEK6	100
NEK7	100
NEK9	100
NLK	100
p38-alpha	100
p38-beta	100
p38-delta	100
p38-gamma	100
PAK1	100
PAK2	100
PAK3	100
PAK4	100
PAK6	100
PAK7/PAK5	100
PCTK2	100
PCTK3	100
PDGFRA	100
PDGFRB	100
PDPK1	100
PFTAIRE2	100
PFTK1	100
PHKG1	100
PHKG2	100
PIK3C2B	100
PIK3CA	100
PIK3CA(E545K)	100
PIK3CB	100
PIM1	100
PIM3	100
PIP5K1A	100
PIP5K2B	100
PKAC-alpha	100
PKAC-beta	100
PKMYT1	100
PKN1	100
PKN2	100
PLK1	100
PLK3	100
PRKCD	100
PRKCE	100
PRKCH	100
PRKCQ	100
PRKD1	100
PRKD2	100
PRKD3	100
PRKG1	100
PRKG2	100
PRKR	100
PRKX	100
PTK2	100
PTK2B	100
PTK6	100
RAF1	100
RET	100
RET(M918T)	100
RET(V804L)	100
RET(V804M)	100
RIOK1	100
RIOK2	100
RIOK3	100
RIPK1	100
RIPK2	100
RIPK4	100
ROCK2	100
ROS1	100
RPS6KA1(Kin.Dom.1)	100
RPS6KA1(Kin.Dom.2)	100
RPS6KA2(Kin.Dom.1)	100
RPS6KA3(Kin.Dom.1)	100
RPS6KA4(Kin.Dom.1)	100
RPS6KA5(Kin.Dom.1)	100
RPS6KA5(Kin.Dom.2)	100
RPS6KA6(Kin.Dom.1)	100
RPS6KA6(Kin.Dom.2)	100
SgK110	100
SLK	100
SNARK	100
SNF1LK	100
SNF1LK2	100
SRC	100
SRMS	100
SRPK1	100
SRPK2	100
SRPK3	100
STK33	100
STK35	100
STK36	100
SYK	100
TAK1	100
TAOK3	100
TEC	100
TESK1	100
TGFBR1	100
TIE1	100
TIE2	100
TLK1	100
TLK2	100
TNIK	100
TNK1	100
TNK2	100
TNNI3K	100
TRKA	100
TRKB	100
TRKC	100
TSSK1	100
TTK	100
TXK	100
TYK2(Kin.Dom.2)	100
TYRO3	100
ULK1	100
ULK2	100
ULK3	100
VEGFR2	100
WEE1	100
WEE2	100
YANK2	100
YANK3	100
YES	100
YSK1	100
ZAK	100
ZAP70	100

## Sheet: S6
Table S6. Kinase selectivity profile of XMD7-27
Ambit KINOMEscan: Kinase Target	Ambit KINOMEscan: kinase activity, percentage of control (%)
CLK1	0
GSK3A	0
HIPK1	0
MKNK2	0
PCTK1	0.1
PLK4	0.3
GSK3B	0.45
CLK2	0.5
CLK4	0.85
CDK7	1.4
DYRK1B	1.4
TAOK1	1.4
TYK2(Kin.Dom.1)	2.2
TGFBR2	2.3
FLT3(D835Y)	2.8
RPS6KA4(Kin.Dom.2)	3.1
MEK3	3.7
PIK3CG	4.4
ACVR1	4.9
AXL	4.9
ABL1(T315I)	5
MINK	5
GCN2(Kin.Dom.2,S808G)	5.6
FLT3(D835H)	6.4
ANKK1	7.6
AAK1	7.8
BIKE	7.9
RIOK3	8.2
JNK1	9.8
ARK5	10
BMPR2	10
STK16	11
CLK3	12
RIOK1	12
FLT3(N841I)	13
KIT(V559D,T670I)	13
SNARK	13
SRPK3	13
BMPR1B	14
GAK	14
IKK-alpha	14
MST4	15
SLK	15
FLT3(ITD)	16
KIT(V559D)	16
RPS6KA2(Kin.Dom.2)	16
CAMKK2	17
PIM2	17
PIP5K1A	17
SYK	18
CAMKK1	19
ZAK	19
ACVRL1	20
JAK1(Kin.Dom.1)	20
ACVR2B	21
BTK	22
KIT	22
TAOK3	22
MEK4	23
MERTK	23
MYLK	23
ACVR2A	24
PIK3CD	24
TNIK	24
ERK8	25
FLT3(K663Q)	25
IRAK3	25
MAP4K4	25
ULK2	25
ULK3	25
CSNK1D	26
DMPK	26
AURKC	27
CSNK1G1	27
JNK3	27
FLT3	28
SRPK1	28
CAMK1	30
DCAMKL3	30
PIM1	30
RIOK2	30
TTK	31
MAP4K2	32
RPS6KA5(Kin.Dom.2)	32
TAK1	32
CSNK1E	33
DAPK1	33
DAPK2	33
FGFR4	33
CSNK1G2	34
MAP4K5	34
NEK5	34
NEK7	34
PIM3	34
PRKCD	34
SgK085	34
ABL1	100
ABL1(E255K)	100
ABL1(F317I)	100
ABL1(F317L)	100
ABL1(H396P)	100
ABL1(M351T)	100
ABL1(Q252H)	100
ABL1(Y253F)	100
ABL2	100
ACVR1B	100
ADCK3	100
ADCK4	100
AKT1	100
AKT2	100
AKT3	100
ALK	100
AMPK-alpha1	100
AMPK-alpha2	100
AURKA	100
AURKB	100
BLK	100
BMPR1A	100
BMX	100
BRAF	100
BRAF(V600E)	100
BRSK1	100
BRSK2	100
CAMK1D	100
CAMK1G	100
CAMK2A	100
CAMK2B	100
CAMK2D	100
CAMK2G	100
CAMK4	100
CDC2L1	100
CDC2L2	100
CDK11	100
CDK2	100
CDK3	100
CDK5	100
CDK8	100
CDK9	100
CDKL2	100
CHEK1	100
CHEK2	100
CIT	100
CSF1R	100
CSK	100
CSNK1A1L	100
CSNK1G3	100
CSNK2A1	100
CSNK2A2	100
DAPK3	100
DCAMKL1	100
DCAMKL2	100
DDR1	100
DDR2	100
DLK	100
DMPK2	100
DRAK1	100
DRAK2	100
EGFR	100
EGFR(E746-A750del)	100
EGFR(G719C)	100
EGFR(G719S)	100
EGFR(L747-E749del, A750P)	100
EGFR(L747-S752del, P753S)	100
EGFR(L747-T751del,Sins)	100
EGFR(L858R)	100
EGFR(L861Q)	100
EGFR(S752-I759del)	100
EPHA1	100
EPHA2	100
EPHA3	100
EPHA4	100
EPHA5	100
EPHA6	100
EPHA7	100
EPHA8	100
EPHB1	100
EPHB2	100
EPHB3	100
EPHB4	100
ERBB2	100
ERBB4	100
ERK1	100
ERK2	100
ERK3	100
ERK4	100
ERK5	100
FER	100
FES	100
FGFR1	100
FGFR2	100
FGFR3	100
FGFR3(G697C)	100
FGR	100
FLT1	100
FLT4	100
FRK	100
FYN	100
HCK	100
IGF1R	100
IKK-beta	100
IKK-epsilon	100
INSR	100
INSRR	100
ITK	100
JAK1(Kin.Dom.2)	100
JAK2(Kin.Dom.2)	100
JAK3(Kin.Dom.2)	100
JNK2	100
KIT(D816V)	100
KIT(V559D,V654A)	100
LATS1	100
LATS2	100
LCK	100
LIMK1	100
LIMK2	100
LKB1	100
LOK	100
LTK	100
LYN	100
MAP3K3	100
MAP3K4	100
MAP3K5	100
MAP4K1	100
MAP4K3	100
MAPKAPK2	100
MAPKAPK5	100
MARK1	100
MARK2	100
MARK3	100
MARK4	100
MEK1	100
MEK2	100
MEK6	100
MELK	100
MET	100
MKNK1	100
MLCK	100
MLK1	100
MLK2	100
MLK3	100
MRCKA	100
MRCKB	100
MST1	100
MST1R	100
MST2	100
MST3	100
MUSK	100
MYLK2	100
MYO3A	100
MYO3B	100
NDR2	100
NEK1	100
NEK2	100
NEK6	100
NEK9	100
NLK	100
p38-alpha	100
p38-beta	100
p38-delta	100
p38-gamma	100
PAK1	100
PAK2	100
PAK3	100
PAK4	100
PAK6	100
PAK7/PAK5	100
PCTK2	100
PCTK3	100
PDGFRA	100
PDGFRB	100
PDPK1	100
PFTAIRE2	100
PFTK1	100
PHKG1	100
PHKG2	100
PIK3C2B	100
PIK3CA	100
PIK3CA(E545K)	100
PIK3CB	100
PIP5K2B	100
PKAC-alpha	100
PKAC-beta	100
PKMYT1	100
PKN1	100
PKN2	100
PLK1	100
PLK3	100
PRKCE	100
PRKCH	100
PRKCQ	100
PRKD1	100
PRKD2	100
PRKD3	100
PRKG1	100
PRKG2	100
PRKR	100
PRKX	100
PTK2	100
PTK2B	100
PTK6	100
RAF1	100
RET	100
RET(M918T)	100
RET(V804L)	100
RET(V804M)	100
RIPK1	100
RIPK2	100
RIPK4	100
ROCK2	100
ROS1	100
RPS6KA1(Kin.Dom.1)	100
RPS6KA1(Kin.Dom.2)	100
RPS6KA2(Kin.Dom.1)	100
RPS6KA3(Kin.Dom.1)	100
RPS6KA4(Kin.Dom.1)	100
RPS6KA5(Kin.Dom.1)	100
RPS6KA6(Kin.Dom.1)	100
RPS6KA6(Kin.Dom.2)	100
SgK110	100
SNF1LK	100
SNF1LK2	100
SRC	100
SRMS	100
SRPK2	100
STK33	100
STK35	100
STK36	100
TEC	100
TESK1	100
TGFBR1	100
TIE1	100
TIE2	100
TLK1	100
TLK2	100
TNK1	100
TNK2	100
TNNI3K	100
TRKA	100
TRKB	100
TRKC	100
TSSK1	100
TXK	100
TYK2(Kin.Dom.2)	100
TYRO3	100
ULK1	100
VEGFR2	100
WEE1	100
WEE2	100
YANK2	100
YANK3	100
YES	100
YSK1	100
ZAP70	100

## Sheet: S7
Table S7. Analysis of HCMV splice sites found in RNA sequencing (rRNA purified).
24 hours post infection
Gene	Spliced sequence (AD169)	DMSO	XMD7-1
UL8	CCTGGCCTTG/GGAGAAGGTT	0	0
UL22A	CGAAGCGCAG/CGTGACGGTG	304	78
UL29	CACGACGAGC/CTACGCTTTT	9	6
UL33	CCACAACTCG/ACCCGCAACA	4	2
UL36	ACGTAAGCAC/CTTGCGAACA	78	48
UL37-1	ACACAGAAAC/CTGAAACCCG	0	0
UL37-2	AACCGCGGCA/TGGTGAGACT	0	1
UL74A	CGTTAACCAG/AGGAGGAGAC	0	0
UL89	CTCGGATGCT/GTTGGTGTTG	0	0
RNA5.0	CGGGTGGTAC/CTGGGACGCG	12	3
UL111-1	ACCTACGTTG/CAACGTGAGG	17	3
UL111-2	GCGGCAATGT/CCTCTGTTAG	1	1
UL112	GAGAACGACG/GCTCTCCTCC	43	36
UL119	TGTAGTTTTC/CTTCATTATC	8	5
UL122-1	AGGATGTCAC/CGAGTTCTGC	1	1
UL123-1	ATCTGTTTGA/CGAGTTCTGC	44	28
UL122/UL123-2	TGTCTCGGGC/CGTGGCACCT	43	46
UL122/UL123-3	AGGACGGTGA/GTCACTCTTG	37	24
UL128-1	GAGGTATAAC/GGATTGTAGT	20	5
UL128-2	ACACCGCAGC/GCGACGGTGA	6	1
UL131A	CACGTTGATT/CTCTTGAGCA	4	5
Total spliced HCMV reads		631	293
Total HCMV reads		121070	45116
Total reads		6620878	5448956
% HCMV reads		1.82861	0.827975
48 hours post infection
Gene	Spliced sequence (AD169)	DMSO	XMD7-1
UL8	CCTGGCCTTG/GGAGAAGGTT	2	2
UL22A	CGAAGCGCAG/CGTGACGGTG	871	292
UL29	CACGACGAGC/CTACGCTTTT	6	12
UL33	CCACAACTCG/ACCCGCAACA	9	4
UL36	ACGTAAGCAC/CTTGCGAACA	54	56
UL37-1	ACACAGAAAC/CTGAAACCCG	0	0
UL37-2	AACCGCGGCA/TGGTGAGACT	0	0
UL74A	CGTTAACCAG/AGGAGGAGAC	3	2
UL89	CTCGGATGCT/GTTGGTGTTG	16	2
RNA5.0	CGGGTGGTAC/CTGGGACGCG	87	22
UL111-1	ACCTACGTTG/CAACGTGAGG	40	22
UL111-2	GCGGCAATGT/CCTCTGTTAG	4	6
UL112	GAGAACGACG/GCTCTCCTCC	96	47
UL119	TGTAGTTTTC/CTTCATTATC	43	18
UL122-1	AGGATGTCAC/CGAGTTCTGC	8	3
UL123-1	ATCTGTTTGA/CGAGTTCTGC	70	59
UL122/UL123-2	TGTCTCGGGC/CGTGGCACCT	88	85
UL122/UL123-3	AGGACGGTGA/GTCACTCTTG	58	51
UL128-1	GAGGTATAAC/GGATTGTAGT	50	19
UL128-2	ACACCGCAGC/GCGACGGTGA	3	5
UL131A	CACGTTGATT/CTCTTGAGCA	7	5
Total spliced HCMV reads		1515	712
Total HCMV reads		623017	243482
Total reads		5565926	5272304
% HCMV reads		11.1934	4.61813
72 hours post infection
Gene	Spliced sequence (AD169)	DMSO	XMD7-1
UL8	CCTGGCCTTG/GGAGAAGGTT	7	4
UL22A	CGAAGCGCAG/CGTGACGGTG	5826	1556
UL29	CACGACGAGC/CTACGCTTTT	21	6
UL33	CCACAACTCG/ACCCGCAACA	51	17
UL36	ACGTAAGCAC/CTTGCGAACA	131	54
UL37-1	ACACAGAAAC/CTGAAACCCG	10	1
UL37-2	AACCGCGGCA/TGGTGAGACT	1	0
UL74A	CGTTAACCAG/AGGAGGAGAC	19	9
UL89	CTCGGATGCT/GTTGGTGTTG	48	22
RNA5.0	CGGGTGGTAC/CTGGGACGCG	234	107
UL111-1	ACCTACGTTG/CAACGTGAGG	159	69
UL111-2	GCGGCAATGT/CCTCTGTTAG	23	17
UL112	GAGAACGACG/GCTCTCCTCC	198	101
UL119	TGTAGTTTTC/CTTCATTATC	64	44
UL122-1	AGGATGTCAC/CGAGTTCTGC	30	12
UL123-1	ATCTGTTTGA/CGAGTTCTGC	177	63
UL122/UL123-2	TGTCTCGGGC/CGTGGCACCT	174	100
UL122/UL123-3	AGGACGGTGA/GTCACTCTTG	142	56
UL128-1	GAGGTATAAC/GGATTGTAGT	136	96
UL128-2	ACACCGCAGC/GCGACGGTGA	19	6
UL131A	CACGTTGATT/CTCTTGAGCA	19	8
Total spliced HCMV reads		7489	2348
Total HCMV reads		1563741	802696
Total reads		6003026	5385134
% HCMV reads		26.0492	14.9058
